# Supplementary material for: Age at Transition from Pediatric to Adult Care Has No Relationship with Mortality for Childhood-Onset Type 1 Diabetes in Japan: Diabetes Epidemiology Research International (DERI) Mortality Study
Source: PLoS One. 2016 Mar 3;11(3):e0150720. doi: 10.1371/journal.pone.0150720 (PMC4777500; doi:10.1371/journal.pone.0150720)
Supplement: S1 Dataset — (XLSX) [file pone.0150720.s001.xlsx]

## Sheet: DERI
Case Number	birth	diagnosis	sex	transion	last follow-up	living status	physicians' specialty (attained age of 15)	population size of the city where physicians' offices were located at age 15
	(year)	(year)	1:male, 2:female	(year)	(year)	0:survive, 1:decease	1:internal medicine, 2:pediatrics,	0:<500000, 1:>=500000
1	1950	1965	2	.	2011	0	.	0
2	1951	1965	2	.	1978	1	1	0
3	1951	1965	1	.	1991	1	.	0
4	1951	1966	2	.	2005	0	.	0
5	1951	1966	2	.	2003	0	.	0
6	1952	1966	1	1976	1977	1	1	0
7	1952	1965	2	.	1974	1	1	0
8	1952	1965	2	.	1999	0	2	0
9	1952	1966	1	.	1972	1	.	0
10	1952	1966	1	.	2002	1	.	0
11	1953	1966	1	.	1987	1	1	0
12	1953	1967	2	1978	1990	1	1	0
13	1953	1965	2	.	1984	0	2	0
14	1953	1965	1	.	1970	1	.	0
15	1953	1967	1	.	1995	1	.	0
16	1953	1965	1	.	1981	1	.	0
17	1953	1966	1	.	1988	1	.	0
18	1953	1965	1	.	1979	1	.	0
19	1953	1967	1	.	1997	1	.	0
20	1953	1966	1	.	2009	0	.	0
21	1953	1966	1	.	2011	0	.	0
22	1953	1966	1	.	2000	1	.	0
23	1953	1966	2	.	1986	1	.	0
24	1953	1966	2	.	1988	1	.	0
25	1953	1968	2	.	1981	1	.	0
26	1953	1966	2	.	2012	0	.	1
27	1953	1966	2	.	2012	0	.	0
28	1954	1968	1	.	2011	0	1	0
29	1954	1966	2	.	1970	1	1	0
30	1954	1968	2	.	1998	1	1	0
31	1954	1966	2	.	2012	0	1	0
32	1954	1968	1	.	1972	1	2	0
33	1954	1968	1	.	1992	1	.	0
34	1954	1965	1	.	2001	1	.	0
35	1954	1966	1	.	2002	1	.	0
36	1954	1965	2	.	1972	1	.	0
37	1954	1965	2	.	1988	1	.	0
38	1954	1967	2	.	1980	1	.	0
39	1954	1966	2	.	1989	1	.	0
40	1954	1965	2	.	1984	1	.	0
41	1954	1965	2	.	1981	1	.	0
42	1954	1966	2	.	2011	0	.	1
43	1955	1969	1	.	1987	1	1	0
44	1955	1967	2	.	1974	1	1	0
45	1955	1966	2	.	1982	1	1	0
46	1955	1965	2	.	1986	1	1	0
47	1955	1966	2	.	2000	1	1	1
48	1955	1968	2	.	2009	0	1	1
49	1955	1969	2	.	2011	0	1	1
50	1955	1965	1	1978	2003	0	2	0
51	1955	1967	1	1972	2011	0	2	1
52	1955	1969	2	1971	1995	0	2	0
53	1955	1967	2	.	2011	0	2	0
54	1955	1965	2	.	2003	0	2	0
55	1955	1969	2	.	2012	0	2	0
56	1955	1968	2	.	1970	1	.	0
57	1955	1966	1	.	1990	1	.	0
58	1955	1965	1	.	1994	1	.	0
59	1955	1965	1	.	2012	0	.	1
60	1955	1967	1	.	2004	0	.	1
61	1955	1967	1	.	2012	0	.	0
62	1955	1968	1	.	2007	0	.	1
63	1955	1969	2	.	1990	1	.	0
64	1955	1967	2	.	1983	1	.	0
65	1955	1965	2	.	1979	1	.	0
66	1955	1967	2	.	1988	1	.	0
67	1955	1966	2	.	1996	1	.	0
68	1955	1967	2	.	1999	1	.	0
69	1955	1966	2	.	2003	0	.	0
70	1955	1967	2	.	2011	0	.	1
71	1955	1966	2	.	2005	1	.	0
72	1955	1967	2	.	2011	0	.	0
73	1955	1969	2	.	2004	1	.	0
74	1955	1967	2	.	2008	0	.	1
75	1955	1969	2	.	2004	0	.	0
76	1955	1968	2	.	2008	0	.	0
77	1955	1967	2	.	2012	0	.	0
78	1955	1966	2	.	2004	1	.	0
79	1956	1966	1	.	1982	1	1	0
80	1956	1969	1	.	2008	0	1	1
81	1956	1969	1	.	2012	0	1	1
82	1956	1969	1	.	2012	0	1	1
83	1956	1965	1	.	2010	0	1	0
84	1956	1967	1	.	2008	0	1	0
85	1956	1966	2	.	1990	1	1	0
86	1956	1966	2	.	2011	0	1	1
87	1956	1966	2	.	2010	0	1	0
88	1956	1966	2	.	2003	0	1	0
89	1956	1969	2	1971	2011	0	1	1
90	1956	1966	1	1981	1988	1	2	0
91	1956	1966	1	1973	1999	1	2	0
92	1956	1967	1	.	1993	0	2	1
93	1956	1970	2	.	2011	0	2	0
94	1956	1967	2	.	1967	0	2	0
95	1956	1968	2	.	1973	1	2	0
96	1956	1968	2	.	1979	1	.	0
97	1956	1970	1	.	2011	0	.	1
98	1956	1968	1	.	2012	0	.	1
99	1956	1968	1	.	2008	0	.	1
100	1956	1966	2	.	1995	0	.	0
101	1957	1967	1	1987	2012	0	1	0
102	1957	1968	1	.	2011	0	1	0
103	1957	1968	1	1973	2011	0	1	0
104	1957	1970	1	.	2005	1	1	0
105	1957	1969	2	.	1980	1	1	0
106	1957	1969	2	.	1981	0	1	0
107	1957	1968	2	.	1993	0	1	0
108	1957	1969	2	.	2001	0	1	1
109	1957	1969	2	1978	2011	0	1	0
110	1957	1972	2	.	2011	0	1	1
111	1957	1968	2	.	2011	0	1	1
112	1957	1970	2	1976	2005	1	1	1
113	1957	1969	2	.	2011	0	1	0
114	1957	1966	1	1975	1975	1	2	0
115	1957	1968	1	1977	2008	0	2	0
116	1957	1967	1	.	2011	0	2	1
117	1957	1969	2	.	2003	1	2	0
118	1957	1969	2	.	2002	0	2	0
119	1957	1969	2	.	1974	0	2	0
120	1957	1968	2	.	2011	0	2	1
121	1957	1967	1	.	1994	1	.	0
122	1957	1969	1	.	2000	0	.	1
123	1957	1966	1	.	1995	0	.	1
124	1957	1972	1	.	2011	0	.	0
125	1957	1970	1	.	2009	0	.	0
126	1957	1968	1	.	2008	0	.	0
127	1957	1972	2	.	1981	1	.	0
128	1957	1967	2	.	1996	1	.	0
129	1957	1970	2	.	2008	0	.	1
130	1957	1970	2	.	2008	0	.	1
131	1957	1968	2	.	2011	0	.	1
132	1957	1969	2	.	2011	0	.	0
133	1957	1965	2	.	2011	0	.	0
134	1957	1967	2	.	2011	0	.	1
135	1958	1967	1	.	1991	1	1	0
136	1958	1965	1	1981	1995	0	1	0
137	1958	1968	1	1985	2011	0	1	0
138	1958	1969	1	.	1997	1	1	0
139	1958	1967	2	.	1984	1	1	0
140	1958	1968	2	.	1984	1	1	0
141	1958	1970	2	.	1985	1	1	0
142	1958	1969	2	.	1999	1	1	0
143	1958	1965	2	.	1995	1	1	0
144	1958	1973	2	.	2003	0	1	0
145	1958	1969	2	.	2004	1	1	1
146	1958	1967	2	.	1995	0	1	0
147	1958	1970	2	1981	2011	0	2	0
148	1958	1970	2	1985	2003	0	2	1
149	1958	1972	2	1977	2009	0	2	0
150	1958	1970	2	.	1990	1	2	0
151	1958	1965	1	.	1997	0	.	1
152	1958	1971	1	.	2011	0	.	0
153	1958	1969	1	.	1997	1	.	0
154	1958	1968	2	.	1984	1	.	0
155	1958	1970	2	.	2011	0	.	0
156	1958	1967	2	.	2001	0	.	0
157	1958	1965	2	.	2011	0	.	0
158	1959	1971	1	1983	1994	0	1	0
159	1959	1973	1	1977	2006	1	1	0
160	1959	1974	1	.	2011	0	1	1
161	1959	1969	2	1974	1993	1	1	0
162	1959	1973	2	1975	1983	1	1	0
163	1959	1966	2	1974	1993	1	1	0
164	1959	1972	2	.	2003	0	1	0
165	1959	1969	2	1985	2011	0	1	1
166	1959	1972	1	1982	2012	0	2	0
167	1959	1973	1	1978	2011	0	2	0
168	1959	1967	1	2005	2005	0	2	1
169	1959	1974	2	1982	2000	0	2	0
170	1959	1971	2	1980	2012	0	2	0
171	1959	1974	2	.	1997	0	2	0
172	1959	1970	2	.	2011	0	2	0
173	1959	1968	2	.	1998	0	2	0
174	1959	1974	2	.	1981	0	2	0
175	1959	1971	1	.	1995	1	.	0
176	1959	1969	1	.	2008	0	.	0
177	1959	1973	1	.	1981	0	.	0
178	1959	1967	1	.	1999	1	.	0
179	1959	1971	1	.	2012	0	.	1
180	1959	1968	1	.	2011	0	.	0
181	1959	1967	2	.	1988	1	.	0
182	1959	1967	2	.	1988	1	.	0
183	1959	1971	2	.	2011	0	.	0
184	1959	1972	2	.	2004	0	.	0
185	1959	1973	2	.	2006	1	.	0
186	1959	1966	2	.	2012	0	.	0
187	1959	1968	2	.	2000	1	.	0
188	1959	1972	2	.	2004	0	.	1
189	1959	1968	2	.	1995	0	.	0
190	1960	1968	1	1986	1994	1	1	0
191	1960	1971	1	.	1990	1	1	0
192	1960	1974	1	.	1981	0	1	0
193	1960	1967	1	1975	2011	0	1	1
194	1960	1973	1	.	2004	0	1	0
195	1960	1969	2	1975	1990	1	1	0
196	1960	1971	2	.	1995	0	1	1
197	1960	1972	2	.	2011	0	1	1
198	1960	1974	2	.	2003	0	1	0
199	1960	1972	2	1975	2008	0	1	1
200	1960	1972	2	.	2013	0	1	1
201	1960	1967	1	1984	1991	1	2	0
202	1960	1974	1	1976	2006	0	2	0
203	1960	1973	1	.	1999	1	2	0
204	1960	1969	2	1975	1975	1	2	0
205	1960	1974	2	1985	1987	1	2	0
206	1960	1973	2	1979	1992	1	2	0
207	1960	1970	2	1984	2011	0	2	0
208	1960	1970	2	1985	2006	0	2	1
209	1960	1972	2	1979	2009	0	2	0
210	1960	1971	2	.	1996	0	2	1
211	1960	1973	2	.	2011	0	2	1
212	1960	1972	1	.	1985	1	.	0
213	1960	1975	1	.	1994	1	.	0
214	1960	1970	1	.	1998	0	.	1
215	1960	1967	1	.	2006	0	.	1
216	1960	1965	1	.	1995	0	.	0
217	1960	1973	2	.	2011	0	.	0
218	1960	1974	2	.	2006	0	.	1
219	1960	1966	2	.	2001	0	.	0
220	1960	1967	2	.	2011	0	.	1
221	1960	1975	2	.	2013	0	.	0
222	1960	1970	2	.	2011	0	.	0
223	1960	1970	2	.	2012	0	.	1
224	1960	1969	2	.	2012	0	.	1
225	1960	1968	2	.	2010	0	.	1
226	1960	1972	2	.	2011	0	.	0
227	1960	1972	2	.	2009	0	.	1
228	1961	1971	1	1979	1981	0	1	0
229	1961	1974	1	.	1994	0	1	1
230	1961	1969	1	.	2000	0	1	1
231	1961	1970	1	.	2007	0	1	1
232	1961	1972	1	.	2012	0	1	0
233	1961	1973	1	.	2012	0	1	1
234	1961	1975	1	.	2011	0	1	0
235	1961	1974	2	.	2011	0	1	1
236	1961	1967	2	.	2011	0	1	0
237	1961	1966	2	.	2005	1	1	0
238	1961	1974	1	1986	2007	0	2	0
239	1961	1973	1	1994	2003	0	2	0
240	1961	1968	1	.	1986	0	2	0
241	1961	1970	1	.	2011	0	2	0
242	1961	1973	1	.	1995	0	2	0
243	1961	1973	1	.	1980	0	2	0
244	1961	1970	1	.	2001	0	2	0
245	1961	1970	2	1982	1986	1	2	0
246	1961	1965	2	1986	1986	1	2	0
247	1961	1969	2	1982	1997	0	2	0
248	1961	1967	2	1977	2001	1	2	0
249	1961	1965	2	1986	2011	0	2	1
250	1961	1967	2	1981	2005	0	2	0
251	1961	1972	2	1977	2004	0	2	0
252	1961	1974	2	1978	2011	0	2	0
253	1961	1969	2	1977	2005	0	2	0
254	1961	1973	2	1980	2011	0	2	1
255	1961	1973	2	.	2007	0	2	1
256	1961	1969	2	.	2011	0	2	0
257	1961	1972	2	.	2006	0	2	1
258	1961	1968	2	.	2011	0	2	1
259	1961	1971	2	.	2011	0	2	0
260	1961	1968	2	.	1995	0	2	1
261	1961	1968	2	.	1985	1	.	0
262	1961	1970	1	.	1981	1	.	0
263	1961	1974	1	.	1996	1	.	0
264	1961	1975	1	.	1980	0	.	0
265	1961	1969	1	.	2012	0	.	1
266	1961	1973	1	.	2012	0	.	1
267	1961	1969	1	.	2012	0	.	1
268	1961	1968	1	.	2008	0	.	0
269	1961	1966	2	.	1983	1	.	0
270	1961	1965	2	.	1988	1	.	0
271	1961	1974	2	.	1990	1	.	0
272	1961	1970	2	.	1989	0	.	0
273	1961	1970	2	.	2011	0	.	1
274	1961	1968	2	.	2005	0	.	1
275	1961	1967	2	.	2011	0	.	0
276	1961	1970	2	.	2012	0	.	1
277	1961	1974	2	.	2012	0	.	1
278	1961	1973	2	.	2004	0	.	1
279	1961	1971	2	.	2009	0	.	1
280	1961	1972	2	.	2013	0	.	1
281	1961	1965	2	.	1995	0	.	0
282	1962	1976	1	.	2007	0	1	1
283	1962	1975	1	1980	2011	0	1	0
284	1962	1977	1	.	2011	0	1	0
285	1962	1976	1	1984	2011	0	1	0
286	1962	1975	1	.	2005	1	1	0
287	1962	1972	1	.	2012	0	1	0
288	1962	1974	1	1978	2005	0	1	1
289	1962	1974	1	.	2008	0	1	1
290	1962	1976	2	1979	1995	0	1	0
291	1962	1970	2	.	1996	0	1	1
292	1962	1970	2	.	2011	0	1	1
293	1962	1976	2	1988	2004	0	1	1
294	1962	1967	2	.	2012	0	1	1
295	1962	1974	2	1975	2011	0	1	0
296	1962	1966	2	.	2001	0	1	0
297	1962	1970	2	.	2012	0	1	1
298	1962	1973	2	.	2009	0	1	0
299	1962	1973	2	.	2009	0	1	0
300	1962	1974	2	.	2011	0	1	1
301	1962	1969	2	.	2011	0	1	0
302	1962	1968	2	.	2011	0	1	0
303	1962	1965	2	1974	2011	0	1	0
304	1962	1968	1	1977	1980	1	2	0
305	1962	1972	1	1977	1989	1	2	0
306	1962	1972	1	1987	2011	0	2	1
307	1962	1966	1	1978	2004	0	2	0
308	1962	1975	1	1978	2011	0	2	0
309	1962	1975	1	1984	2011	0	2	0
310	1962	1976	1	.	2011	0	2	1
311	1962	1977	1	.	1994	1	2	0
312	1962	1971	2	1984	2012	0	2	0
313	1962	1973	2	1982	2011	0	2	0
314	1962	1973	2	1980	2012	0	2	0
315	1962	1975	2	1981	2011	0	2	1
316	1962	1975	2	1981	2006	0	2	0
317	1962	1976	2	1980	2003	0	2	1
318	1962	1976	2	1981	2011	0	2	0
319	1962	1975	2	.	1984	1	2	0
320	1962	1972	2	.	2011	0	2	0
321	1962	1977	2	.	1992	1	2	0
322	1962	1965	2	.	1999	1	2	1
323	1962	1975	1	.	1995	0	.	1
324	1962	1968	1	.	2012	0	.	1
325	1962	1966	1	.	2012	0	.	1
326	1962	1966	1	.	2003	0	.	1
327	1962	1970	1	.	2004	1	.	0
328	1962	1971	1	.	2011	0	.	0
329	1962	1966	2	.	1995	1	.	0
330	1962	1971	2	.	1982	1	.	0
331	1962	1970	2	.	1990	1	.	0
332	1962	1971	2	.	2001	0	.	1
333	1962	1974	2	.	2010	0	.	0
334	1962	1974	2	.	2012	0	.	0
335	1962	1973	2	.	2003	0	.	0
336	1962	1970	2	.	2012	0	.	0
337	1962	1967	2	.	2012	0	.	1
338	1962	1969	2	.	2012	0	.	1
339	1962	1965	2	.	2011	0	.	0
340	1963	1968	1	1983	1985	1	1	0
341	1963	1974	1	1982	1996	0	1	0
342	1963	1978	1	1978	1991	0	1	0
343	1963	1976	1	1982	2004	0	1	0
344	1963	1976	1	.	2012	0	1	0
345	1963	1978	1	.	2011	0	1	1
346	1963	1976	1	.	2002	0	1	0
347	1963	1973	1	1989	2011	0	1	0
348	1963	1973	1	.	2003	1	1	0
349	1963	1968	1	.	2001	0	1	0
350	1963	1975	2	.	1994	1	1	0
351	1963	1966	2	.	1990	0	1	0
352	1963	1975	2	1989	1996	0	1	0
353	1963	1968	2	.	1995	0	1	0
354	1963	1974	2	1979	1998	0	1	0
355	1963	1975	2	.	1998	1	1	0
356	1963	1978	2	.	1997	1	1	1
357	1963	1973	2	.	1999	1	1	0
358	1963	1974	2	1995	2011	0	1	1
359	1963	1976	2	1977	2012	0	1	0
360	1963	1977	2	1978	2012	0	1	0
361	1963	1975	2	.	2011	0	1	0
362	1963	1977	2	1982	2011	0	1	0
363	1963	1977	2	.	2011	0	1	0
364	1963	1976	2	1977	2005	0	1	0
365	1963	1976	2	1994	2011	0	1	1
366	1963	1973	2	1983	2011	0	1	0
367	1963	1972	1	1979	2012	0	2	1
368	1963	1972	1	1984	2011	0	2	1
369	1963	1978	1	1987	2006	0	2	1
370	1963	1974	1	1993	2005	0	2	0
371	1963	1968	1	1982	2012	0	2	0
372	1963	1972	1	1982	2012	0	2	0
373	1963	1974	1	1986	2011	0	2	0
374	1963	1973	1	1979	2010	0	2	1
375	1963	1969	1	1984	2011	0	2	0
376	1963	1975	1	.	1997	1	2	1
377	1963	1973	1	.	1995	0	2	0
378	1963	1969	1	.	2011	0	2	0
379	1963	1974	1	.	1997	0	2	0
380	1963	1975	1	.	2001	0	2	0
381	1963	1976	1	.	1985	1	2	0
382	1963	1969	1	.	2004	1	2	1
383	1963	1972	2	1981	1992	1	2	0
384	1963	1974	2	1980	1995	0	2	0
385	1963	1975	2	1981	2011	0	2	0
386	1963	1972	2	1991	2007	0	2	1
387	1963	1974	2	1981	2007	0	2	0
388	1963	1977	2	1979	2011	0	2	1
389	1963	1974	2	1982	2011	0	2	0
390	1963	1973	2	1980	1997	0	2	0
391	1963	1967	2	.	2001	1	2	0
392	1963	1975	2	.	1984	0	2	0
393	1963	1977	2	.	1997	0	2	1
394	1963	1974	2	.	2011	0	2	0
395	1963	1974	2	.	2011	0	2	0
396	1963	1975	2	.	1996	0	2	0
397	1963	1969	2	.	1991	1	2	0
398	1963	1973	2	.	1980	1	2	0
399	1963	1967	2	.	1970	1	.	0
400	1963	1975	1	.	1987	1	.	0
401	1963	1969	1	.	2011	0	.	1
402	1963	1969	1	.	1999	1	.	0
403	1963	1975	1	.	2005	1	.	0
404	1963	1974	2	.	1995	0	.	0
405	1963	1976	2	.	1999	0	.	0
406	1963	1971	2	.	2012	0	.	1
407	1963	1978	2	.	2011	0	.	0
408	1963	1968	2	.	2011	0	.	0
409	1963	1968	2	.	2012	0	.	0
410	1964	1972	1	.	1985	1	1	0
411	1964	1973	1	1988	1997	0	1	0
412	1964	1979	1	1980	1992	0	1	0
413	1964	1969	1	1975	1999	1	1	0
414	1964	1976	1	.	2008	0	1	0
415	1964	1973	1	.	2011	0	1	0
416	1964	1975	1	1977	2005	0	1	0
417	1964	1969	1	1987	2011	0	1	1
418	1964	1972	1	1983	2003	0	1	0
419	1964	1971	1	.	2008	0	1	0
420	1964	1977	1	.	2011	0	1	1
421	1964	1977	1	1980	2004	0	1	0
422	1964	1974	1	.	2011	0	1	0
423	1964	1977	1	1985	2011	0	1	0
424	1964	1968	1	.	2011	0	1	1
425	1964	1976	1	1977	2005	1	1	0
426	1964	1978	1	.	1999	1	1	0
427	1964	1977	1	.	1982	0	1	0
428	1964	1966	1	1987	2011	0	1	0
429	1964	1969	1	1994	2007	0	1	1
430	1964	1969	2	1991	1995	0	1	1
431	1964	1974	2	.	2012	0	1	1
432	1964	1973	2	1973	2011	0	1	0
433	1964	1969	2	.	2001	0	1	0
434	1964	1968	2	.	2012	0	1	0
435	1964	1977	2	.	2011	0	1	0
436	1964	1975	2	.	2011	0	1	0
437	1964	1977	2	.	2011	0	1	1
438	1964	1978	2	1990	2011	0	1	0
439	1964	1975	2	1986	2012	0	1	0
440	1964	1973	2	1983	2009	0	1	0
441	1964	1973	2	1983	2008	0	1	0
442	1964	1976	2	1983	2012	0	1	0
443	1964	1978	2	.	2011	0	1	0
444	1964	1968	2	1999	2011	0	1	1
445	1964	1971	2	.	2001	0	1	0
446	1964	1972	2	.	2011	0	1	0
447	1964	1977	1	1990	1995	0	2	1
448	1964	1978	1	1985	1999	1	2	1
449	1964	1972	1	1986	2009	0	2	1
450	1964	1975	1	1986	2012	0	2	1
451	1964	1972	1	1982	2011	0	2	0
452	1964	1969	1	1993	2011	0	2	0
453	1964	1971	1	1982	2012	0	2	1
454	1964	1978	1	1984	2011	0	2	0
455	1964	1974	1	.	2012	0	2	0
456	1964	1969	1	.	2012	0	2	0
457	1964	1977	1	.	1997	0	2	0
458	1964	1966	1	.	1991	0	2	0
459	1964	1967	1	.	2012	0	2	1
460	1964	1966	1	.	2011	0	2	1
461	1964	1977	1	.	2011	0	2	0
462	1964	1976	1	.	2009	0	2	0
463	1964	1976	1	.	1986	1	2	0
464	1964	1976	1	.	1989	1	2	0
465	1964	1968	1	.	1971	0	2	0
466	1964	1976	2	1982	1991	1	2	0
467	1964	1977	2	1985	1990	0	2	0
468	1964	1972	2	1983	1990	0	2	0
469	1964	1976	2	1982	1995	0	2	0
470	1964	1976	2	1993	1996	0	2	1
471	1964	1978	2	1988	1997	0	2	1
472	1964	1972	2	1985	2011	0	2	0
473	1964	1976	2	1981	2011	0	2	0
474	1964	1974	2	1988	2005	0	2	0
475	1964	1975	2	1984	2003	0	2	0
476	1964	1970	2	1986	2011	0	2	0
477	1964	1971	2	1981	2011	0	2	0
478	1964	1974	2	2005	2005	0	2	1
479	1964	1976	2	2012	2012	0	2	0
480	1964	1978	2	.	1997	0	2	1
481	1964	1975	2	.	1995	0	2	0
482	1964	1966	2	.	1990	0	2	0
483	1964	1972	2	.	2013	0	2	1
484	1964	1974	2	.	2011	0	2	1
485	1964	1968	2	.	2000	1	2	1
486	1964	1973	2	.	2005	1	2	0
487	1964	1977	1	.	2011	0	.	1
488	1964	1970	1	.	2011	0	.	0
489	1964	1968	1	.	2005	0	.	0
490	1964	1974	1	.	2011	0	.	0
491	1964	1974	2	.	1993	1	.	0
492	1964	1973	2	.	2001	0	.	1
493	1964	1975	2	.	2004	0	.	0
494	1964	1971	2	.	2011	0	.	0
495	1965	1969	1	.	1990	1	1	0
496	1965	1973	1	1974	1990	1	1	0
497	1965	1976	1	.	1988	1	1	0
498	1965	1979	1	.	1996	1	1	0
499	1965	1976	1	1990	1995	0	1	1
500	1965	1979	1	.	1998	1	1	0
501	1965	1977	1	1979	1999	1	1	1
502	1965	1979	1	1985	2008	0	1	0
503	1965	1978	1	.	2011	0	1	1
504	1965	1978	1	.	2012	0	1	0
505	1965	1972	1	.	2012	0	1	1
506	1965	1979	1	.	2012	0	1	0
507	1965	1973	1	.	2004	1	1	0
508	1965	1978	1	.	2011	0	1	1
509	1965	1971	1	.	2011	0	1	0
510	1965	1969	1	1980	2012	0	1	1
511	1965	1976	1	1980	2005	0	1	0
512	1965	1977	1	1981	2003	0	1	0
513	1965	1968	2	1982	1993	1	1	0
514	1965	1977	2	.	1989	0	1	0
515	1965	1974	2	.	1982	0	1	0
516	1965	1979	2	1981	1995	0	1	0
517	1965	1976	2	1984	1995	0	1	1
518	1965	1979	2	1984	2013	0	1	0
519	1965	1969	2	1983	1995	0	1	0
520	1965	1979	2	1992	2013	0	1	1
521	1965	1972	2	1987	2004	0	1	1
522	1965	1977	2	.	2011	0	1	0
523	1965	1975	2	1992	2011	0	1	1
524	1965	1977	2	.	2001	1	1	0
525	1965	1977	2	1979	2012	0	1	0
526	1965	1976	2	.	2008	0	1	0
527	1965	1978	2	.	2012	0	1	1
528	1965	1979	2	.	2011	0	1	0
529	1965	1977	2	.	2006	0	1	0
530	1965	1977	2	1982	2011	0	1	0
531	1965	1975	2	.	2004	0	1	1
532	1965	1979	2	.	2011	0	1	0
533	1965	1976	2	.	2011	0	1	0
534	1965	1979	2	1986	2011	0	1	0
535	1965	1967	2	1974	2011	0	1	1
536	1965	1969	2	.	2011	0	1	0
537	1965	1974	2	1987	2012	0	1	0
538	1965	1978	2	.	2011	0	1	0
539	1965	1978	1	1983	1989	1	2	0
540	1965	1979	1	1981	1984	1	2	0
541	1965	1978	1	1983	1994	1	2	0
542	1965	1977	1	1981	1995	0	2	0
543	1965	1978	1	1984	2011	0	2	1
544	1965	1975	1	1983	2012	0	2	0
545	1965	1975	1	1983	2011	0	2	0
546	1965	1979	1	1988	2012	0	2	0
547	1965	1974	1	1989	2012	0	2	0
548	1965	1977	1	1984	2012	0	2	0
549	1965	1970	1	1983	2012	0	2	0
550	1965	1976	1	1984	2012	0	2	0
551	1965	1976	1	1981	1995	0	2	0
552	1965	1978	1	.	1990	0	2	0
553	1965	1979	1	.	2012	0	2	0
554	1965	1972	1	2010	2012	0	2	1
555	1965	1977	1	.	1995	0	2	1
556	1965	1973	1	.	1998	0	2	0
557	1965	1979	1	.	2001	0	2	1
558	1965	1978	1	.	2013	0	2	0
559	1965	1977	1	.	1986	1	2	0
560	1965	1979	1	.	2001	0	2	1
561	1965	1971	1	.	1990	0	2	0
562	1965	1974	2	1986	1987	1	2	0
563	1965	1968	2	1983	1989	1	2	0
564	1965	1966	2	1983	1995	1	2	0
565	1965	1979	2	1983	1996	0	2	0
566	1965	1978	2	1983	1996	0	2	0
567	1965	1978	2	1983	1996	0	2	0
568	1965	1978	2	1983	1996	0	2	0
569	1965	1979	2	1989	2011	0	2	1
570	1965	1977	2	1981	2012	0	2	0
571	1965	1977	2	1983	2011	0	2	0
572	1965	1977	2	1983	2004	1	2	0
573	1965	1975	2	1986	2013	0	2	0
574	1965	1974	2	1987	2011	0	2	1
575	1965	1974	2	1997	2011	0	2	1
576	1965	1971	2	1981	2011	0	2	0
577	1965	1975	2	1985	2000	1	2	0
578	1965	1972	2	.	1992	0	2	0
579	1965	1972	2	.	2012	0	2	1
580	1965	1977	2	2013	2013	0	2	1
581	1965	1975	2	.	2004	0	2	1
582	1965	1977	2	.	2007	0	2	1
583	1965	1976	2	.	2011	0	2	1
584	1965	1975	2	.	2008	0	2	0
585	1965	1977	2	.	1990	0	2	0
586	1965	1978	2	.	2009	0	2	0
587	1965	1977	2	.	2011	0	2	1
588	1965	1974	2	.	2009	0	2	1
589	1965	1977	2	.	2011	0	2	1
590	1965	1975	2	.	1988	1	2	0
591	1965	1977	2	.	1997	0	2	1
592	1965	1976	2	.	2005	0	2	1
593	1965	1978	1	.	1995	0	.	0
594	1965	1978	1	.	2004	0	.	0
595	1965	1978	1	.	2011	0	.	0
596	1965	1978	1	.	2011	0	.	0
597	1965	1976	1	.	2004	1	.	0
598	1965	1979	1	.	2010	0	.	1
599	1965	1976	2	.	1994	1	.	0
600	1965	1977	2	.	1994	1	.	0
601	1965	1977	2	.	2001	0	.	0
602	1965	1978	2	.	2011	0	.	0
603	1965	1979	2	.	2011	0	.	1
604	1965	1978	2	.	2006	0	.	1
605	1965	1974	2	.	2011	0	.	0
606	1965	1971	2	.	2011	0	.	0
607	1966	1974	1	1977	1984	1	1	0
608	1966	1979	1	.	1993	0	1	0
609	1966	1970	1	.	1995	0	1	0
610	1966	1975	1	2002	2000	0	1	0
611	1966	1978	1	1982	2012	0	1	0
612	1966	1978	1	.	2011	0	1	1
613	1966	1969	1	.	2011	0	1	1
614	1966	1970	1	.	2011	0	1	1
615	1966	1972	1	.	2006	1	1	1
616	1966	1973	1	1987	2011	0	1	0
617	1966	1969	2	.	1987	1	1	0
618	1966	1979	2	.	1991	0	1	0
619	1966	1979	2	.	1995	0	1	0
620	1966	1975	2	.	1995	0	1	0
621	1966	1976	2	.	2007	0	1	1
622	1966	1975	2	1978	1997	0	1	0
623	1966	1977	2	.	1995	0	1	0
624	1966	1979	2	.	2012	0	1	0
625	1966	1972	2	.	2011	0	1	1
626	1966	1972	2	.	2013	0	1	0
627	1966	1979	2	.	2012	0	1	1
628	1966	1977	2	.	2011	0	1	1
629	1966	1972	2	.	2011	0	1	1
630	1966	1973	2	.	2004	0	1	1
631	1966	1971	2	1987	2011	0	1	1
632	1966	1979	2	.	2011	0	1	1
633	1966	1975	2	1994	2006	0	1	1
634	1966	1978	2	.	2011	0	1	1
635	1966	1976	2	.	2012	0	1	1
636	1966	1973	2	.	2011	0	1	0
637	1966	1974	2	.	2004	0	1	0
638	1966	1969	2	.	2011	0	1	0
639	1966	1979	2	.	2012	0	1	0
640	1966	1972	1	1983	1992	1	2	0
641	1966	1973	1	1984	1996	0	2	0
642	1966	1979	1	1986	1997	0	2	0
643	1966	1976	1	1985	2009	0	2	0
644	1966	1972	1	1983	2000	1	2	0
645	1966	1978	1	1982	2011	0	2	0
646	1966	1976	1	1985	1995	0	2	1
647	1966	1979	1	.	1996	1	2	0
648	1966	1975	1	.	2012	0	2	1
649	1966	1979	1	.	1983	0	2	0
650	1966	1968	1	.	1995	0	2	1
651	1966	1976	2	1987	1995	0	2	1
652	1966	1977	2	1996	1998	0	2	1
653	1966	1975	2	1984	2011	0	2	0
654	1966	1973	2	1984	2011	0	2	0
655	1966	1971	2	1983	2003	0	2	0
656	1966	1978	2	1999	2011	0	2	1
657	1966	1978	2	1985	2004	0	2	0
658	1966	1977	2	1986	2011	0	2	0
659	1966	1975	2	2009	2009	0	2	1
660	1966	1975	2	1984	2010	0	2	0
661	1966	1976	2	1987	2012	0	2	1
662	1966	1975	2	1996	2002	0	2	1
663	1966	1973	2	1986	2011	0	2	0
664	1966	1975	2	1984	2012	0	2	1
665	1966	1970	2	1985	2012	0	2	1
666	1966	1978	2	1993	2004	0	2	1
667	1966	1975	2	1988	1997	0	2	1
668	1966	1978	2	.	1995	0	2	0
669	1966	1973	2	.	1995	0	2	1
670	1966	1977	2	.	2003	0	2	1
671	1966	1976	2	.	1985	0	2	0
672	1966	1978	2	.	1995	0	2	0
673	1966	1971	2	.	1996	0	2	0
674	1966	1976	2	.	1995	0	2	0
675	1966	1979	2	.	2006	0	2	1
676	1966	1974	2	.	2001	0	2	1
677	1966	1975	2	.	2011	0	2	1
678	1966	1979	2	.	2012	0	2	1
679	1966	1978	2	.	2005	0	2	1
680	1966	1979	1	.	2011	0	.	1
681	1966	1976	2	.	2011	0	.	1
682	1966	1976	2	.	2011	0	.	1
683	1966	1978	2	.	2012	0	.	0
684	1966	1977	2	.	2011	0	.	0
685	1966	1974	2	.	2009	0	.	0
686	1967	1977	1	.	1988	1	1	0
687	1967	1972	1	1981	1996	1	1	1
688	1967	1977	1	.	1992	1	1	0
689	1967	1979	1	.	1996	0	1	0
690	1967	1971	1	.	2013	0	1	0
691	1967	1976	1	.	2011	0	1	1
692	1967	1976	1	.	2005	0	1	1
693	1967	1973	1	.	2011	0	1	0
694	1967	1969	1	1988	2004	0	1	1
695	1967	1970	1	1982	2012	0	1	0
696	1967	1975	1	.	2012	0	1	1
697	1967	1970	1	1990	2012	0	1	1
698	1967	1979	1	.	2011	0	1	1
699	1967	1974	1	.	2012	0	1	1
700	1967	1974	1	1999	2012	0	1	1
701	1967	1978	2	.	1990	1	1	0
702	1967	1973	2	1982	1995	1	1	0
703	1967	1978	2	1990	1997	0	1	1
704	1967	1979	2	.	1990	0	1	0
705	1967	1978	2	.	1995	0	1	0
706	1967	1978	2	.	1996	0	1	1
707	1967	1976	2	.	2006	0	1	0
708	1967	1970	2	1984	2011	0	1	0
709	1967	1978	2	1985	2012	0	1	0
710	1967	1977	2	.	2004	0	1	0
711	1967	1978	2	.	2011	0	1	0
712	1967	1975	2	.	2011	0	1	0
713	1967	1975	2	1986	2003	0	1	0
714	1967	1972	2	.	2011	0	1	1
715	1967	1979	2	.	2011	0	1	0
716	1967	1973	2	1997	2001	1	1	0
717	1967	1979	2	.	2012	0	1	1
718	1967	1975	2	.	2011	0	1	0
719	1967	1975	2	.	2011	0	1	1
720	1967	1977	2	.	2011	0	1	1
721	1967	1977	2	.	2011	0	1	0
722	1967	1977	2	2009	2009	0	1	1
723	1967	1971	2	1985	2012	0	1	1
724	1967	1972	2	.	2012	0	1	1
725	1967	1977	2	1989	2011	0	1	0
726	1967	1979	2	.	2011	0	1	0
727	1967	1979	2	1981	2011	0	1	0
728	1967	1977	2	1992	2011	0	1	0
729	1967	1969	2	.	2013	0	1	1
730	1967	1969	2	1994	2011	0	1	0
731	1967	1971	2	.	2003	0	1	1
732	1967	1970	2	.	1996	0	1	1
733	1967	1971	1	1987	2009	0	2	0
734	1967	1978	1	1991	1996	0	2	0
735	1967	1972	1	1987	2011	0	2	0
736	1967	1975	1	1985	2011	0	2	0
737	1967	1979	1	1985	2011	0	2	0
738	1967	1978	1	1986	2001	0	2	1
739	1967	1979	1	1987	2011	0	2	0
740	1967	1978	1	1986	2011	0	2	0
741	1967	1970	1	1988	2012	0	2	1
742	1967	1973	1	2003	2008	0	2	1
743	1967	1974	1	1987	2011	0	2	1
744	1967	1978	1	1986	2011	0	2	1
745	1967	1977	1	1994	1999	1	2	1
746	1967	1975	1	1983	2011	0	2	0
747	1967	1975	1	1983	2008	0	2	0
748	1967	1974	1	.	1995	0	2	1
749	1967	1979	1	.	2011	0	2	0
750	1967	1979	1	.	2005	0	2	0
751	1967	1978	1	.	2011	0	2	1
752	1967	1979	1	.	1985	1	2	0
753	1967	1979	2	1986	1996	0	2	1
754	1967	1973	2	1996	2012	0	2	1
755	1967	1977	2	1990	1996	0	2	0
756	1967	1979	2	1983	1996	0	2	0
757	1967	1978	2	1986	2006	0	2	0
758	1967	1979	2	1983	2013	0	2	1
759	1967	1974	2	1985	1998	1	2	0
760	1967	1976	2	1992	2011	0	2	0
761	1967	1969	2	1989	2004	0	2	0
762	1967	1972	2	1984	2012	0	2	0
763	1967	1978	2	1985	2011	0	2	0
764	1967	1975	2	1992	2011	0	2	1
765	1967	1975	2	1986	2011	0	2	0
766	1967	1970	2	1988	2013	0	2	1
767	1967	1979	2	1995	2011	0	2	0
768	1967	1979	2	1986	2011	0	2	0
769	1967	1977	2	2004	2012	0	2	1
770	1967	1974	2	1986	2007	0	2	1
771	1967	1970	2	1989	2011	0	2	1
772	1967	1976	2	2004	2004	0	2	1
773	1967	1972	2	1984	1995	0	2	0
774	1967	1977	2	1987	1990	0	2	0
775	1967	1971	2	1986	2006	0	2	0
776	1967	1977	2	.	1995	0	2	0
777	1967	1971	2	.	1995	0	2	1
778	1967	1969	2	.	1997	0	2	0
779	1967	1977	2	.	2008	0	2	1
780	1967	1976	2	.	1981	0	2	0
781	1967	1974	2	.	2011	0	2	0
782	1967	1975	2	.	1995	0	2	1
783	1967	1976	2	.	2005	0	2	0
784	1967	1974	2	.	1995	0	2	0
785	1967	1979	2	.	2011	0	2	1
786	1967	1973	2	.	2013	0	2	1
787	1967	1977	2	.	2007	0	2	0
788	1967	1973	2	.	1992	1	2	0
789	1967	1971	2	.	1992	1	2	0
790	1967	1974	1	.	2012	0	.	1
791	1967	1977	2	.	1990	0	.	0
792	1967	1978	2	.	2013	0	.	0
793	1967	1970	2	.	2000	0	.	1
794	1967	1978	2	.	2011	0	.	0
795	1968	1970	1	.	2002	0	1	0
796	1968	1973	1	.	1995	0	1	0
797	1968	1975	1	.	2004	0	1	0
798	1968	1976	1	1979	2011	0	1	0
799	1968	1979	1	.	2011	0	1	0
800	1968	1973	1	1987	2012	0	1	1
801	1968	1978	1	.	2008	0	1	0
802	1968	1977	1	.	2004	0	1	0
803	1968	1975	1	1983	2001	1	1	0
804	1968	1977	1	1979	2011	0	1	1
805	1968	1978	1	1978	2012	0	1	1
806	1968	1973	2	1988	1991	0	1	0
807	1968	1978	2	.	1992	1	1	0
808	1968	1979	2	1989	1996	0	1	0
809	1968	1978	2	.	1995	0	1	0
810	1968	1978	2	.	1995	0	1	0
811	1968	1971	2	1993	1996	0	1	0
812	1968	1974	2	.	1990	0	1	0
813	1968	1976	2	1988	1990	0	1	0
814	1968	1979	2	1980	2004	0	1	1
815	1968	1977	2	.	2010	0	1	1
816	1968	1975	2	2004	2006	0	1	1
817	1968	1977	2	1978	2011	0	1	0
818	1968	1976	2	1992	2011	0	1	1
819	1968	1978	2	.	2003	0	1	0
820	1968	1976	2	.	2001	0	1	1
821	1968	1979	2	1994	2012	0	1	1
822	1968	1977	2	.	2011	0	1	1
823	1968	1972	2	1993	2013	0	1	1
824	1968	1979	2	.	2012	0	1	0
825	1968	1973	2	.	2012	0	1	1
826	1968	1973	2	.	2011	0	1	0
827	1968	1976	2	.	2011	0	1	1
828	1968	1976	2	1980	2013	0	1	0
829	1968	1975	2	1979	1995	0	1	0
830	1968	1971	1	1986	1993	0	2	0
831	1968	1979	1	1985	1998	0	2	0
832	1968	1977	1	1988	1996	0	2	0
833	1968	1979	1	1987	2011	0	2	1
834	1968	1975	1	1985	2003	0	2	1
835	1968	1979	1	1996	2012	0	2	0
836	1968	1978	1	1984	2005	0	2	0
837	1968	1976	1	2008	2008	0	2	1
838	1968	1975	1	.	1992	1	2	0
839	1968	1977	1	.	1995	0	2	1
840	1968	1975	1	.	2007	0	2	0
841	1968	1978	1	.	2001	0	2	1
842	1968	1978	1	.	2011	0	2	1
843	1968	1977	2	1990	1994	1	2	0
844	1968	1970	2	1988	1995	0	2	1
845	1968	1973	2	2008	2008	0	2	1
846	1968	1978	2	1986	2011	0	2	1
847	1968	1977	2	1986	2012	0	2	0
848	1968	1976	2	2001	2011	0	2	1
849	1968	1975	2	1994	2012	0	2	0
850	1968	1975	2	1988	2013	0	2	0
851	1968	1976	2	2001	2003	0	2	1
852	1968	1979	2	1986	2001	0	2	0
853	1968	1979	2	1994	2011	0	2	0
854	1968	1977	2	.	2011	0	2	1
855	1968	1971	2	.	1990	0	2	0
856	1968	1979	2	.	1996	0	2	0
857	1968	1979	2	.	1997	0	2	1
858	1968	1975	2	.	1995	0	2	1
859	1968	1977	2	.	2005	0	2	0
860	1968	1971	2	.	2011	0	2	1
861	1968	1972	2	.	2011	0	2	1
862	1968	1975	2	.	1995	0	2	1
863	1968	1979	2	.	1982	0	2	0
864	1968	1979	2	.	1997	0	2	1
865	1968	1977	2	.	2006	0	2	1
866	1968	1971	1	.	2012	0	.	0
867	1968	1979	2	.	1992	0	.	0
868	1968	1977	2	.	2011	0	.	0
869	1968	1969	2	.	2004	0	.	0
870	1968	1974	2	.	2011	0	.	0
871	1968	1978	2	.	2011	0	.	0
872	1968	1976	2	.	2012	0	.	1
873	1969	1978	1	1983	1992	0	1	0
874	1969	1975	1	.	2006	0	1	1
875	1969	1979	1	.	2012	0	1	1
876	1969	1972	1	.	2011	0	1	0
877	1969	1979	1	.	2012	0	1	1
878	1969	1979	1	.	2008	0	1	0
879	1969	1976	1	.	2011	0	1	0
880	1969	1977	1	.	2011	0	1	1
881	1969	1979	1	.	2005	0	1	0
882	1969	1979	1	2005	2011	0	1	0
883	1969	1972	1	.	2011	0	1	0
884	1969	1976	1	2004	2006	0	1	1
885	1969	1972	1	1988	2001	0	1	0
886	1969	1973	1	.	2012	0	1	1
887	1969	1971	1	1987	2012	0	1	1
888	1969	1978	1	1981	1995	0	1	0
889	1969	1979	2	.	2007	0	1	0
890	1969	1974	2	1980	1990	0	1	0
891	1969	1976	2	1996	2013	0	1	1
892	1969	1973	2	.	1997	1	1	1
893	1969	1979	2	.	2011	0	1	0
894	1969	1976	2	.	2011	0	1	0
895	1969	1977	2	.	2013	0	1	1
896	1969	1978	2	.	2012	0	1	1
897	1969	1977	2	.	2013	0	1	1
898	1969	1976	2	.	2006	0	1	1
899	1969	1973	2	1989	2011	0	1	1
900	1969	1971	2	1984	2012	0	1	0
901	1969	1974	2	.	2012	0	1	1
902	1969	1979	1	1991	1995	0	2	0
903	1969	1978	1	2003	1997	0	2	0
904	1969	1975	1	1990	2011	0	2	1
905	1969	1979	1	1984	2003	1	2	1
906	1969	1974	1	1994	2008	0	2	1
907	1969	1979	1	2007	2007	0	2	0
908	1969	1979	1	1988	2011	0	2	0
909	1969	1974	1	1988	1995	0	2	0
910	1969	1979	1	.	2012	0	2	0
911	1969	1977	1	.	2012	0	2	0
912	1969	1972	1	.	2004	0	2	1
913	1969	1973	1	.	1995	0	2	1
914	1969	1973	1	.	1995	0	2	1
915	1969	1978	1	.	1995	0	2	1
916	1969	1977	1	.	2011	0	2	0
917	1969	1978	1	.	2011	0	2	1
918	1969	1979	1	.	1995	0	2	1
919	1969	1977	1	.	1987	1	2	0
920	1969	1977	2	1988	1992	0	2	0
921	1969	1978	2	1996	1998	0	2	1
922	1969	1979	2	2009	2013	0	2	1
923	1969	1977	2	1994	2011	0	2	1
924	1969	1972	2	1988	2011	0	2	1
925	1969	1977	2	1992	2005	0	2	1
926	1969	1975	2	1995	2012	0	2	1
927	1969	1974	2	.	2011	0	2	0
928	1969	1978	2	.	1990	0	2	0
929	1969	1976	2	.	1990	0	2	0
930	1969	1979	2	.	2008	0	2	0
931	1969	1974	2	.	1995	0	2	0
932	1969	1979	2	.	2011	0	2	0
933	1969	1976	2	.	1995	0	2	0
934	1969	1975	2	.	1995	0	2	1
935	1969	1973	2	.	1997	0	2	1
936	1969	1979	2	.	1999	1	2	1
937	1969	1974	2	.	2001	1	2	0
938	1969	1976	2	.	1995	0	2	1
939	1969	1976	1	.	2002	0	.	1
940	1969	1978	2	.	2005	1	.	1
941	1969	1979	2	.	1996	0	.	0
942	1970	1977	1	1982	1990	0	1	0
943	1970	1978	1	.	1990	0	1	0
944	1970	1977	1	.	1989	0	1	0
945	1970	1973	1	.	1998	1	1	0
946	1970	1978	1	1991	2011	0	1	1
947	1970	1975	1	.	2005	0	1	0
948	1970	1978	1	.	2013	0	1	0
949	1970	1975	1	.	2011	0	1	0
950	1970	1978	1	.	2011	0	1	0
951	1970	1976	1	1981	2012	0	1	0
952	1970	1971	1	1994	2002	1	1	0
953	1970	1974	1	1976	2008	0	1	0
954	1970	1978	1	.	2012	0	1	0
955	1970	1979	1	.	2005	0	1	0
956	1970	1974	1	.	2011	0	1	1
957	1970	1979	1	1999	2012	0	1	0
958	1970	1974	1	.	2012	0	1	1
959	1970	1978	1	1993	2005	0	1	0
960	1970	1979	1	2003	2011	0	1	1
961	1970	1979	2	1990	1995	0	1	0
962	1970	1979	2	1985	2011	0	1	0
963	1970	1977	2	1989	1997	0	1	1
964	1970	1977	2	1997	2012	0	1	1
965	1970	1976	2	.	2011	0	1	1
966	1970	1979	2	.	2006	0	1	0
967	1970	1978	2	2008	2012	0	1	0
968	1970	1979	2	.	2004	0	1	1
969	1970	1976	2	1981	2011	0	1	0
970	1970	1976	2	.	2004	0	1	1
971	1970	1973	2	1993	2012	0	1	1
972	1970	1979	2	.	2011	0	1	0
973	1970	1978	2	.	2007	0	1	1
974	1970	1978	2	.	2011	0	1	1
975	1970	1976	2	.	2004	1	1	1
976	1970	1975	2	1993	2011	0	1	1
977	1970	1979	2	.	2012	0	1	1
978	1970	1978	2	2007	2011	0	1	1
979	1970	1979	2	2002	2004	0	1	1
980	1970	1976	2	1990	2012	0	1	1
981	1970	1977	2	.	2001	0	1	0
982	1970	1974	2	.	2012	0	1	1
983	1970	1978	2	.	2011	0	1	1
984	1970	1977	2	.	2010	0	1	1
985	1970	1972	2	.	2002	0	1	1
986	1970	1976	2	1994	2010	0	1	0
987	1970	1978	2	.	2008	0	1	1
988	1970	1978	2	.	2001	0	1	1
989	1970	1979	2	.	1995	0	1	0
990	1970	1977	2	.	1995	0	1	0
991	1970	1979	1	1988	1998	0	2	0
992	1970	1978	1	2008	2008	0	2	1
993	1970	1976	1	2003	2011	0	2	0
994	1970	1978	1	1985	2010	0	2	1
995	1970	1979	1	1986	2006	0	2	0
996	1970	1974	1	1994	2007	0	2	1
997	1970	1978	1	1987	1995	0	2	1
998	1970	1974	1	.	1997	0	2	1
999	1970	1974	1	2011	2012	0	2	1
1000	1970	1977	1	.	1990	0	2	0
1001	1970	1977	1	.	1996	0	2	0
1002	1970	1973	1	.	1995	0	2	0
1003	1970	1977	1	.	2013	0	2	0
1004	1970	1977	1	.	2004	0	2	1
1005	1970	1975	1	.	2005	1	2	0
1006	1970	1974	2	1986	2010	0	2	0
1007	1970	1977	2	1990	1990	0	2	0
1008	1970	1978	2	1986	1986	0	2	0
1009	1970	1971	2	.	1980	0	2	0
1010	1970	1979	2	.	1995	0	2	0
1011	1970	1979	2	.	2002	0	2	1
1012	1970	1974	2	.	2011	0	2	0
1013	1970	1978	2	.	2004	0	2	1
1014	1970	1976	2	.	1990	0	2	0
1015	1970	1973	1	.	1990	0	.	0
1016	1971	1977	1	.	1995	0	1	1
1017	1971	1977	1	1990	1995	0	1	0
1018	1971	1977	1	.	2005	0	1	1
1019	1971	1976	1	1990	2012	0	1	0
1020	1971	1977	1	.	2011	0	1	0
1021	1971	1977	1	.	2011	0	1	1
1022	1971	1973	1	1979	1996	0	1	0
1023	1971	1976	2	1994	1994	0	1	0
1024	1971	1975	2	.	1997	0	1	0
1025	1971	1978	2	1982	1998	0	1	1
1026	1971	1976	2	1983	1995	0	1	0
1027	1971	1975	2	1990	2013	0	1	0
1028	1971	1973	2	.	2012	0	1	1
1029	1971	1978	2	1983	2011	0	1	0
1030	1971	1976	2	.	2005	0	1	1
1031	1971	1978	2	1989	2012	0	1	0
1032	1971	1974	2	.	2011	0	1	1
1033	1971	1974	2	.	2011	0	1	0
1034	1971	1974	2	.	2012	0	1	0
1035	1971	1977	2	.	1995	0	1	1
1036	1971	1977	1	1990	1998	1	2	0
1037	1971	1974	1	1995	2001	0	2	1
1038	1971	1976	1	2007	2012	0	2	1
1039	1971	1978	1	1992	2011	0	2	0
1040	1971	1979	1	2001	2005	0	2	1
1041	1971	1977	1	1996	2011	0	2	1
1042	1971	1979	1	1994	2012	0	2	1
1043	1971	1973	1	.	2012	0	2	1
1044	1971	1976	1	.	2001	1	2	1
1045	1971	1978	1	.	2010	0	2	1
1046	1971	1974	1	.	2001	1	2	1
1047	1971	1978	1	.	1995	0	2	0
1048	1971	1978	1	.	1995	0	2	0
1049	1971	1973	1	.	2011	0	2	0
1050	1971	1978	1	.	1995	0	2	1
1051	1971	1975	1	.	1990	0	2	0
1052	1971	1975	2	1986	1992	1	2	1
1053	1971	1974	2	1993	1998	0	2	0
1054	1971	1977	2	1991	2006	0	2	0
1055	1971	1979	2	1990	2011	0	2	0
1056	1971	1979	2	1989	2011	0	2	0
1057	1971	1974	2	1996	2011	0	2	1
1058	1971	1979	2	1986	2011	0	2	0
1059	1971	1976	2	1990	2003	0	2	0
1060	1971	1978	2	.	2012	0	2	0
1061	1971	1977	2	.	2000	0	2	0
1062	1971	1976	2	.	1990	0	2	0
1063	1971	1974	2	.	1995	0	2	0
1064	1971	1977	2	.	1997	0	2	1
1065	1971	1978	2	.	2000	0	2	1
1066	1971	1977	2	.	2011	0	2	1
1067	1971	1972	2	.	2009	0	2	0
1068	1971	1974	2	.	2001	0	2	1
1069	1971	1975	2	.	2011	0	2	0
1070	1971	1976	2	.	2011	0	2	1
1071	1971	1979	2	.	2004	0	2	1
1072	1971	1977	2	.	1982	0	2	0
1073	1971	1977	2	.	1980	0	2	0
1074	1971	1973	1	.	1981	1	.	0
1075	1971	1973	2	.	2001	0	.	1
1076	1972	1975	1	1988	1997	0	1	1
1077	1972	1978	1	1978	1995	0	1	0
1078	1972	1979	1	.	1996	0	1	1
1079	1972	1978	1	.	2011	0	1	1
1080	1972	1979	1	.	2011	0	1	1
1081	1972	1976	1	.	2011	0	1	1
1082	1972	1975	1	1989	2011	0	1	0
1083	1972	1976	1	1982	2011	0	1	1
1084	1972	1978	1	1990	2011	0	1	0
1085	1972	1977	1	1987	2012	0	1	1
1086	1972	1978	2	1991	1996	0	1	1
1087	1972	1977	2	1991	1997	0	1	1
1088	1972	1977	2	1994	1996	0	1	0
1089	1972	1976	2	.	1995	0	1	1
1090	1972	1978	2	.	2011	0	1	0
1091	1972	1978	2	.	2005	0	1	0
1092	1972	1978	2	.	2004	0	1	1
1093	1972	1975	2	.	2011	0	1	1
1094	1972	1977	2	1986	2012	0	1	1
1095	1972	1979	2	.	2011	0	1	1
1096	1972	1977	2	.	2011	0	1	0
1097	1972	1975	2	.	2012	0	1	1
1098	1972	1979	2	.	2004	0	1	1
1099	1972	1979	2	.	2011	0	1	1
1100	1972	1975	2	.	2012	0	1	1
1101	1972	1974	2	.	2012	0	1	1
1102	1972	1979	2	.	2011	0	1	1
1103	1972	1979	1	1987	1992	1	2	0
1104	1972	1978	1	1989	2008	0	2	0
1105	1972	1977	1	1990	2012	0	2	0
1106	1972	1974	1	1995	2002	1	2	1
1107	1972	1978	1	.	2007	0	2	0
1108	1972	1979	1	.	1996	0	2	0
1109	1972	1979	1	.	1995	0	2	0
1110	1972	1975	1	.	1995	0	2	1
1111	1972	1978	1	.	1995	0	2	1
1112	1972	1979	1	.	1995	0	2	1
1113	1972	1977	1	.	1995	0	2	1
1114	1972	1975	1	.	2011	0	2	1
1115	1972	1976	1	.	2011	0	2	1
1116	1972	1977	1	.	1995	0	2	1
1117	1972	1975	1	.	2001	1	2	1
1118	1972	1978	2	1996	2001	0	2	0
1119	1972	1977	2	1991	2011	0	2	0
1120	1972	1977	2	1990	2005	0	2	0
1121	1972	1975	2	1990	2006	0	2	1
1122	1972	1979	2	1994	2012	0	2	0
1123	1972	1979	2	1994	2012	0	2	1
1124	1972	1975	2	1996	2011	0	2	1
1125	1972	1978	2	.	2003	0	2	0
1126	1972	1975	2	.	2011	0	2	1
1127	1972	1979	2	.	2011	0	2	0
1128	1972	1973	2	.	1990	0	2	0
1129	1972	1978	2	.	1995	0	2	0
1130	1972	1979	2	.	1995	0	2	1
1131	1972	1978	2	.	1997	0	2	1
1132	1972	1977	2	.	2001	0	2	1
1133	1972	1978	2	.	1981	0	2	0
1134	1972	1979	2	.	1997	0	2	0
1135	1973	1975	1	1989	1997	0	1	1
1136	1973	1977	1	.	2011	0	1	1
1137	1973	1979	1	1980	2012	0	1	0
1138	1973	1977	1	.	2011	0	1	0
1139	1973	1979	1	1990	2011	0	1	1
1140	1973	1979	1	.	2012	0	1	0
1141	1973	1975	1	1988	2009	0	1	0
1142	1973	1977	1	.	2011	0	1	1
1143	1973	1979	2	1980	1997	0	1	0
1144	1973	1977	2	.	1995	0	1	0
1145	1973	1979	2	.	2008	0	1	0
1146	1973	1978	2	.	2004	0	1	1
1147	1973	1975	2	1993	2012	0	1	1
1148	1973	1978	2	.	2011	0	1	0
1149	1973	1979	2	.	2012	0	1	1
1150	1973	1979	2	1990	2012	0	1	1
1151	1973	1974	2	.	2011	0	1	0
1152	1973	1977	2	.	2012	0	1	1
1153	1973	1979	2	.	2011	0	1	1
1154	1973	1978	2	.	2005	0	1	1
1155	1973	1977	2	.	2011	0	1	0
1156	1973	1977	2	.	2012	0	1	1
1157	1973	1977	2	.	2012	0	1	0
1158	1973	1978	1	1996	1996	0	2	1
1159	1973	1974	1	1994	2003	0	2	0
1160	1973	1975	1	1991	2006	0	2	1
1161	1973	1977	1	1992	1995	0	2	0
1162	1973	1978	1	.	2011	0	2	0
1163	1973	1978	1	.	2012	0	2	1
1164	1973	1978	1	.	2010	0	2	1
1165	1973	1977	1	.	1995	0	2	1
1166	1973	1976	1	.	2011	0	2	1
1167	1973	1979	1	.	2003	0	2	1
1168	1973	1976	1	.	2008	0	2	0
1169	1973	1976	1	.	1988	1	2	0
1170	1973	1979	2	1994	2011	0	2	0
1171	1973	1977	2	1989	2011	0	2	0
1172	1973	1975	2	1995	2001	0	2	0
1173	1973	1976	2	1992	2012	0	2	0
1174	1973	1978	2	2002	2002	0	2	0
1175	1973	1979	2	1993	2012	0	2	1
1176	1973	1977	2	1994	2011	0	2	0
1177	1973	1976	2	.	2009	0	2	1
1178	1973	1975	2	.	2012	0	2	1
1179	1973	1975	2	.	2008	0	2	0
1180	1973	1978	2	.	2012	0	2	1
1181	1973	1979	2	.	2011	0	2	0
1182	1973	1979	2	.	1996	0	2	0
1183	1973	1975	2	.	1995	0	2	1
1184	1973	1978	2	.	2011	0	2	1
1185	1973	1975	2	.	2004	0	2	1
1186	1973	1975	2	.	1995	0	2	1
1187	1973	1979	2	.	2006	1	2	1
1188	1974	1976	1	.	2002	0	1	1
1189	1974	1975	1	1995	2003	0	1	1
1190	1974	1977	1	1994	2012	0	1	0
1191	1974	1977	1	.	2006	0	1	0
1192	1974	1979	1	.	2012	0	1	1
1193	1974	1979	1	1996	2011	0	1	1
1194	1974	1976	1	.	2011	0	1	0
1195	1974	1979	1	2001	2011	0	1	1
1196	1974	1977	1	.	2011	0	1	0
1197	1974	1979	2	.	1995	0	1	0
1198	1974	1977	2	1978	2003	0	1	0
1199	1974	1979	2	1994	2012	0	1	0
1200	1974	1979	2	.	2011	0	1	0
1201	1974	1976	2	1995	2011	0	1	0
1202	1974	1977	2	.	2009	0	1	1
1203	1974	1979	2	1999	2011	0	1	1
1204	1974	1979	2	1989	2003	0	1	1
1205	1974	1979	2	.	2011	0	1	1
1206	1974	1978	2	.	2011	0	1	0
1207	1974	1977	2	.	2012	0	1	0
1208	1974	1979	2	.	2011	0	1	1
1209	1974	1979	2	.	2006	0	1	0
1210	1974	1977	1	1994	2011	0	2	1
1211	1974	1976	1	1993	2006	0	2	1
1212	1974	1979	1	1993	2011	0	2	1
1213	1974	1978	1	.	1995	0	2	1
1214	1974	1979	1	.	1995	0	2	1
1215	1974	1979	1	.	2005	0	2	0
1216	1974	1977	1	.	2011	0	2	1
1217	1974	1978	1	.	2013	0	2	1
1218	1974	1976	1	.	2011	0	2	1
1219	1974	1979	1	.	2001	0	2	0
1220	1974	1979	1	.	2001	0	2	0
1221	1974	1979	1	.	1995	0	2	0
1222	1974	1978	2	2003	2012	0	2	1
1223	1974	1976	2	1989	2013	0	2	0
1224	1974	1977	2	.	2012	0	2	1
1225	1974	1977	2	.	2008	0	2	1
1226	1974	1978	2	.	2012	0	2	1
1227	1974	1979	2	.	2012	0	2	1
1228	1974	1976	2	.	2011	0	2	1
1229	1974	1979	2	.	2012	0	2	1
1230	1974	1978	2	.	1980	0	2	0
1231	1975	1977	1	.	2012	0	1	0
1232	1975	1978	1	.	2012	0	1	0
1233	1975	1979	1	.	2002	0	1	1
1234	1975	1978	1	.	2011	0	1	0
1235	1975	1978	2	1997	2013	0	1	1
1236	1975	1977	2	.	2012	0	1	1
1237	1975	1978	2	.	2012	0	1	0
1238	1975	1979	2	.	2011	0	1	1
1239	1975	1977	2	.	2011	0	1	1
1240	1975	1977	2	.	2010	0	1	0
1241	1975	1978	2	.	2012	0	1	0
1242	1975	1979	1	1994	2011	0	2	1
1243	1975	1975	1	.	1992	0	2	0
1244	1975	1978	1	.	1984	0	2	0
1245	1975	1979	1	.	1993	0	2	0
1246	1975	1978	1	.	1995	0	2	1
1247	1975	1979	1	.	1989	0	2	0
1248	1975	1979	1	.	1996	0	2	0
1249	1975	1979	1	.	2009	0	2	1
1250	1975	1979	1	.	2000	1	2	0
1251	1975	1976	2	2004	2005	0	2	1
1252	1975	1976	2	.	2011	0	2	0
1253	1975	1975	2	.	2004	0	2	0
1254	1975	1977	2	.	1996	0	2	1
1255	1975	1978	2	.	1983	0	2	0
1256	1975	1978	2	.	1995	0	2	1
1257	1975	1979	2	.	1995	0	2	0
1258	1975	1979	2	.	2011	0	2	1
1259	1975	1978	2	.	1984	1	.	0
1260	1976	1977	1	.	1996	0	1	0
1261	1976	1977	1	.	2000	0	1	0
1262	1976	1978	1	.	2004	0	1	1
1263	1976	1978	1	.	2011	0	1	1
1264	1976	1977	2	1992	1995	0	1	0
1265	1976	1979	2	.	2013	0	1	0
1266	1976	1979	2	.	2008	0	1	1
1267	1976	1979	2	.	2011	0	1	1
1268	1976	1977	2	.	2011	0	1	1
1269	1976	1979	2	.	2012	0	1	1
1270	1976	1977	2	.	2012	0	1	1
1271	1976	1978	1	.	2001	0	2	0
1272	1976	1979	1	.	1995	0	2	1
1273	1976	1976	1	.	1995	0	2	0
1274	1976	1977	1	.	2011	0	2	1
1275	1976	1979	1	.	2012	0	2	1
1276	1976	1979	1	.	2000	0	2	0
1277	1976	1979	1	.	2006	0	2	1
1278	1976	1978	1	.	2003	0	2	0
1279	1976	1979	2	1994	2005	0	2	1
1280	1976	1978	2	.	2004	0	2	0
1281	1976	1978	2	.	2012	0	2	1
1282	1977	1977	1	1996	2000	0	1	1
1283	1977	1979	2	.	2001	0	1	0
1284	1977	1979	2	.	2013	0	1	0
1285	1977	1979	2	.	2012	0	1	1
1286	1977	1979	1	.	2012	0	2	1
1287	1977	1979	1	.	1995	0	2	1
1288	1977	1978	1	.	1995	0	2	0
1289	1977	1978	1	.	2011	0	2	0
1290	1977	1979	1	.	1997	0	2	1
1291	1977	1978	2	.	1990	0	2	0
1292	1977	1979	2	.	1990	0	2	0
1293	1977	1979	2	.	1995	0	2	1
1294	1978	1979	2	1997	2011	0	1	1
1295	1978	1979	1	.	1996	0	2	0
1296	1978	1979	1	.	2013	0	2	1
1297	1978	1978	2	.	2011	0	2	0
1298	1978	1978	2	.	2004	0	2	1
1299	1979	1979	1	.	2011	0	1	0
